# Supplementary material for: Surface Lipids in Nematodes are Influenced by Development and Species-specific Adaptations
Source: J Am Chem Soc. 2025 Feb 12;147(8):6439–49. doi: 10.1021/jacs.4c12519 (PMC11869268; doi:10.1021/jacs.4c12519)
Supplement: Supplementary file 3 — ja4c12519_si_003.xlsx [file ja4c12519_si_003.xlsx]

## Sheet: 1. CeWTAdult_vs_Larva
Input Mass	Matched Mass	Delta	ppm	Name	Formula	Ion	Structure available	LMSD Examples https://www.lipidmaps.org/
215.128	215.129	0.0007	3.25387	FA 11:1;O2	C11H20O4	[M-H]-	Yes, follow link	https://www.lipidmaps.org/resources/tools/chemdb_ontology?abbrev=FA 11:1;O2
263.202	263.202	0.0002	0.759874	FA 17:3	C17H28O2	[M-H]-	Yes, follow link	https://www.lipidmaps.org/resources/tools/chemdb_ontology?abbrev=FA 17:3
293.212	293.212	0.0002	0.6821	FA 18:3;O	C18H30O3	[M-H]-	Yes, follow link	https://www.lipidmaps.org/resources/tools/chemdb_ontology?abbrev=FA 18:3;O
293.212	293.212	0.0002	0.6821	MG O-15:4	C18H30O3	[M-H]-	Yes, follow link	https://www.lipidmaps.org/resources/tools/chemdb_ontology?abbrev=MG O-15:4
293.212	293.212	0.0002	0.6821	ST 18:0;O3	C18H30O3	[M-H]-	No
295.228	295.228	0.0002	0.677443	FA 18:2;O	C18H32O3	[M-H]-	Yes, follow link	https://www.lipidmaps.org/resources/tools/chemdb_ontology?abbrev=FA 18:2;O
295.228	295.228	0.0002	0.677443	MG O-15:3	C18H32O3	[M-H]-	No
311.295	311.296	0.0003	0.963715	FA 20:0	C20H40O2	[M-H]-	Yes, follow link	https://www.lipidmaps.org/resources/tools/chemdb_ontology?abbrev=FA 20:0
323.259	323.259	0.0004	1.2374	FA 20:2;O	C20H36O3	[M-H]-	Yes, follow link	/resources/tools/chemdb_ontology?abbrev=FA 20:2;O
323.259	323.259	0.0004	1.2374	MG O-17:3	C20H36O3	[M-H]-	No
329.248	329.249	0.0001	0.303722	FA 22:5	C22H34O2	[M-H]-	Yes, follow link	https://www.lipidmaps.org/resources/tools/chemdb_ontology?abbrev=FA 22:5
329.248	329.249	0.0001	0.303722	ST 22:2;O2	C22H34O2	[M-H]-	No
331.264	331.264	0.0003	0.905622	FA 22:4	C22H36O2	[M-H]-	Yes, follow link	https://www.lipidmaps.org/resources/tools/chemdb_ontology?abbrev=FA 22:4
331.264	331.264	0.0003	0.905622	ST 22:1;O2	C22H36O2	[M-H]-	No
333.28	333.28	0.0001	0.300048	FA 22:3	C22H38O2	[M-H]-	Yes, follow link	https://www.lipidmaps.org/resources/tools/chemdb_ontology?abbrev=FA 22:3
333.28	333.28	0.0001	0.300048	ST 22:0;O2	C22H38O2	[M-H]-	No
339.163	339.164	0.0007	2.0639	ST 18:1;O;S	C18H28O4S	[M-H]-	No
367.357	367.358	0.0008	2.17772	FA 24:0	C24H48O2	[M-H]-	Yes, follow link	https://www.lipidmaps.org/resources/tools/chemdb_ontology?abbrev=FA 24:0
475.452	475.452	0.0003	0.630979	FA 32:2	C32H60O2	[M-H]-	Yes, follow link	https://www.lipidmaps.org/resources/tools/chemdb_ontology?abbrev=FA 32:2
567.478	567.478	0.0002	0.352437	CE 11:1;O	C38H64O3	[M-H]-	No
776.582	776.581	0.0004	0.515078	CerP 42:1;O5	C42H84NO9P	[M-H]-	No
776.582	776.581	0.0004	0.515078	PE 37:0;O	C42H84NO9P	[M-H]-	No
776.582	776.581	0.0004	0.515078	PS O-36:0	C42H84NO9P	[M-H]-	Yes, follow link	https://www.lipidmaps.org/resources/tools/chemdb_ontology?abbrev=PS O-36:0
776.582	776.581	0.0004	0.515078	PT O-35:0	C42H84NO10P	[M-H]-	No
839.697	839.698	0.0007	0.833634	TG 47:0;O3	C50H96O9	[M-H]-	No
875.698	875.698	0.0006	0.685168	TG 50:3;O3	C53H96O9	[M-H]-	No
899.735	899.735	0.0009	0.88915	TG 53:4;O2	C56H100O8	[M-H]-	No
899.735	899.735	0.0009	0.88915	TG O-53:5;O3	C56H100O8	[M-H]-	No
910.727	910.727	0.0004	0.439209	CerP 53:3;O4	C53H102NO8P	[M-H]-	No
910.727	910.727	0.0004	0.439209	PE 48:2	C53H102NO8P	[M-H]-	No
910.727	910.727	0.0004	0.439209	PE O-48:3;O	C53H102NO8P	[M-H]-	No

## Sheet: 2. PpWTAdult_vs_&Larva
Input Mass	Matched Mass	Delta	ppm	Name	Formula	Ion	Structure available	LMSD Examples https://www.lipidmaps.org/
195.139	195.139	0.0002	1.02491	FA 12:2	C12H20O2	[M-H]-	Yes, follow link	https://www.lipidmaps.org/resources/tools/chemdb_ontology?abbrev=FA 12:2
275.202	275.202	0.0002	0.72674	FA 18:4	C18H28O2	[M-H]-	Yes, follow link	https://www.lipidmaps.org/resources/tools/chemdb_ontology?abbrev=FA 18:4
275.202	275.202	0.0002	0.72674	ST 18:1;O2	C18H28O2	[M-H]-	Yes, follow link	https://www.lipidmaps.org/resources/tools/chemdb_ontology?abbrev=ST 18:1;O2
277.217	277.217	0.0002	0.721456	FA 18:3	C18H30O2	[M-H]-	Yes, follow link	https://www.lipidmaps.org/resources/tools/chemdb_ontology?abbrev=FA 18:3
277.217	277.217	0.0002	0.721456	ST 18:0;O2	C18H30O2	[M-H]-	Yes, follow link	https://www.lipidmaps.org/resources/tools/chemdb_ontology?abbrev=ST 18:0;O2
289.217	289.217	0.0001	0.345761	FA 19:4	C19H30O2	[M-H]-	Yes, follow link	https://www.lipidmaps.org/resources/tools/chemdb_ontology?abbrev=FA 19:4
289.217	289.217	0.0001	0.345761	ST 19:1;O2	C19H30O2	[M-H]-	Yes, follow link	https://www.lipidmaps.org/resources/tools/chemdb_ontology?abbrev=ST 19:1;O2
291.233	291.233	0.0002	0.686736	FA 19:3	C19H32O2	[M-H]-	Yes, follow link	https://www.lipidmaps.org/resources/tools/chemdb_ontology?abbrev=FA 19:3
291.233	291.233	0.0002	0.686736	ST 19:0;O2	C19H32O2	[M-H]-	Yes, follow link	https://www.lipidmaps.org/resources/tools/chemdb_ontology?abbrev=ST 19:0;O2
297.28	297.28	0.0003	1.00915	FA 19:0	C19H38O2	[M-H]-	Yes, follow link	https://www.lipidmaps.org/resources/tools/chemdb_ontology?abbrev=FA 19:0
305.248	305.249	0.0002	0.655204	FA 20:3	C20H34O2	[M-H]-	Yes, follow link	https://www.lipidmaps.org/resources/tools/chemdb_ontology?abbrev=FA 20:3
305.248	305.249	0.0002	0.655204	ST 20:0;O2	C20H34O2	[M-H]-	No
311.295	311.296	0.0003	0.963715	FA 20:0	C20H40O2	[M-H]-	Yes, follow link	https://www.lipidmaps.org/resources/tools/chemdb_ontology?abbrev=FA 20:0
325.311	325.311	0.0004	1.22959	FA 21:0	C21H42O2	[M-H]-	Yes, follow link	https://www.lipidmaps.org/resources/tools/chemdb_ontology?abbrev=FA 21:0
339.326	339.327	0.0006	1.76821	FA 22:0	C22H44O2	[M-H]-	Yes, follow link	https://www.lipidmaps.org/resources/tools/chemdb_ontology?abbrev=FA 22:0
353.342	353.342	0.0006	1.69807	FA 23:0	C23H46O2	[M-H]-	Yes, follow link	https://www.lipidmaps.org/resources/tools/chemdb_ontology?abbrev=FA 23:0
367.357	367.358	0.0008	2.17772	FA 24:0	C24H48O2	[M-H]-	Yes, follow link	https://www.lipidmaps.org/resources/tools/chemdb_ontology?abbrev=FA 24:0
563.446	563.447	0.0006	1.06488	CE 11:3;O	C38H60O3	[M-H]-	No
603.441	603.442	0.0006	0.994297	DG O-37:10	C40H60O4	[M-H]-	No
711.536	711.536	0.0002	0.281082	DG O-45:12	C48H72O4	[M-H]-	No
765.58	765.58	0.0001	0.13062	PA O-42:4	C45H83O7P	[M-H]-	Yes, follow link	https://www.lipidmaps.org/resources/tools/chemdb_ontology?abbrev=PA O-42:4
779.598	779.598	0.0008	1.02617	DG O-50:13	C53H80O4	[M-H]-	No
780.627	780.628	0.0005	0.640511	CerP 46:3;O2	C46H88NO6P	[M-H]-	No
796.631	796.631	0.0005	0.627643	HexCer 40:2;O3	C46H87NO9	[M-H]-	Yes, follow link	https://www.lipidmaps.org/resources/tools/chemdb_ontology?abbrev=HexCer 40:2;O3
887.697	887.698	0.0007	0.788557	TG 51:4;O3	C54H96O9	[M-H]-	No

## Sheet: 3. CeWT_vs_PpWT_Adult
Input Mass	Matched Mass	Delta	ppm	Name	Formula	Ion	Structure available	LMSD Examples https://www.lipidmaps.org/
219.139	219.139	0.0004	1.82533	FA 14:4	C14H20O2	[M-H]-	Yes, follow link	https://www.lipidmaps.org/resources/tools/chemdb_ontology?abbrev=FA 14:4
227.166	227.165	0.0002	0.880415	FA 13:1;O	C13H24O3	[M-H]-	Yes, follow link	https://www.lipidmaps.org/resources/tools/chemdb_ontology?abbrev=FA 13:1;O
227.166	227.165	0.0002	0.880415	MG O-10:2	C13H24O3	[M-H]-	No
243.16	243.16	0.0007	2.87877	FA 13:1;O2	C13H24O4	[M-H]-	Yes, follow link	https://www.lipidmaps.org/resources/tools/chemdb_ontology?abbrev=FA 13:1;O2
243.16	243.16	0.0007	2.87877	MG 10:1	C13H24O4	[M-H]-	No
243.16	243.16	0.0007	2.87877	MG O-10:2;O	C13H24O4	[M-H]-	No
247.17	247.17	0.0003	1.21374	FA 16:4	C16H24O2	[M-H]-	Yes, follow link	https://www.lipidmaps.org/resources/tools/chemdb_ontology?abbrev=FA 16:4
259.207	259.207	0.0002	0.771586	ST 18:1;O	C18H28O	[M-H]-	No
293.212	293.212	0.0002	0.6821	FA 18:3;O	C18H30O3	[M-H]-	Yes, follow link	https://www.lipidmaps.org/resources/tools/chemdb_ontology?abbrev=FA 18:3;O
293.212	293.212	0.0002	0.6821	MG O-15:4	C18H30O3	[M-H]-	Yes, follow link	https://www.lipidmaps.org/resources/tools/chemdb_ontology?abbrev=MG O-15:4
293.212	293.212	0.0002	0.6821	ST 18:0;O3	C18H30O3	[M-H]-	No
295.228	295.228	0.0002	0.677443	FA 18:2;O	C18H32O3	[M-H]-	Yes, follow link	https://www.lipidmaps.org/resources/tools/chemdb_ontology?abbrev=FA 18:2;O
295.228	295.228	0.0002	0.677443	MG O-15:3	C18H32O3	[M-H]-	No
309.244	309.243	0.0001	0.32337	FA 19:2;O	C19H34O3	[M-H]-	Yes, follow link	https://www.lipidmaps.org/resources/tools/chemdb_ontology?abbrev=FA 19:2;O
309.244	309.243	0.0001	0.32337	MG O-16:3	C19H34O3	[M-H]-	No
321.28	321.28	0.0003	0.933766	FA 21:2	C21H38O2	[M-H]-	Yes, follow link	https://www.lipidmaps.org/resources/tools/chemdb_ontology?abbrev=FA 21:2
339.163	339.164	0.0007	2.0639	ST 18:1;O;S	C18H28O4S	[M-H]-	No
355.194	355.195	0.0009	2.53383	ST 19:0;O;S	C19H32O4S	[M-H]-	No
383.185	383.184	0.001	2.60971	LPA 13:0;O	C16H33O8P	[M-H]-	No
383.185	383.184	0.001	2.60971	LPG O-10:1	C16H33O8P	[M-H]-	No
436.246	436.247	0.0008	1.83383	LPC 12:1	C20H40NO7P	[M-H]-	No
436.246	436.247	0.0008	1.83383	LPC O-12:2;O	C20H40NO7P	[M-H]-	No
436.246	436.247	0.0008	1.83383	LPE 15:1	C20H40NO7P	[M-H]-	Yes, follow link	https://www.lipidmaps.org/resources/tools/chemdb_ontology?abbrev=LPE 15:1
436.246	436.247	0.0008	1.83383	LPE O-15:2;O	C20H40NO7P	[M-H]-	No
436.246	436.247	0.0008	1.83383	SPBP 20:2;O4	C20H40NO7P	[M-H]-	No
470.253	470.252	0.0003	0.637955	LPS O-14:0;O	C20H42NO9P	[M-H]-	No
470.253	470.252	0.0003	0.637955	LPT O-13:0;O	C20H42NO10P	[M-H]-	No
475.452	475.452	0.0003	0.630979	FA 32:2	C32H60O2	[M-H]-	Yes, follow link	https://www.lipidmaps.org/resources/tools/chemdb_ontology?abbrev=FA 32:2
487.288	487.289	0.0009	1.84696	ST 29:4;O;S	C29H44O4S	[M-H]-	No
539.447	539.447	0.0004	0.741501	MG O-33:7	C36H60O3	[M-H]-	No
541.462	541.463	0.0006	1.10811	MG O-33:6	C36H62O3	[M-H]-	No
588.449	588.448	0.0008	1.35951	CAR 25:0;O4	C32H63NO8	[M-H]-	No
627.439	627.439	0.0004	0.637512	LPA 32:3	C35H65O7P	[M-H]-	No
627.439	627.439	0.0004	0.637512	LPA O-32:4;O	C35H65O7P	[M-H]-	No
627.439	627.439	0.0004	0.637512	PA O-32:3	C35H65O7P	[M-H]-	No
723.496	723.497	0.0007	0.967524	PA 38:4	C41H73O8P	[M-H]-	Yes, follow link	https://www.lipidmaps.org/resources/tools/chemdb_ontology?abbrev=PA 38:4
723.496	723.497	0.0007	0.967524	PA O-38:5;O	C41H73O8P	[M-H]-	No
723.496	723.497	0.0007	0.967524	PEth 36:4	C41H73O8P	[M-H]-	Yes, follow link	https://www.lipidmaps.org/resources/tools/chemdb_ontology?abbrev=PEth 36:4
750.545	750.544	0.0007	0.932656	CerP 43:5;O3	C43H78NO7P	[M-H]-	No
750.545	750.544	0.0007	0.932656	PE O-38:5	C43H78NO7P	[M-H]-	Yes, follow link	https://www.lipidmaps.org/resources/tools/chemdb_ontology?abbrev=PE O-38:5
776.582	776.581	0.0004	0.515078	CerP 42:1;O5	C42H84NO9P	[M-H]-	No
776.582	776.581	0.0004	0.515078	PE 37:0;O	C42H84NO9P	[M-H]-	No
776.582	776.581	0.0004	0.515078	PS O-36:0	C42H84NO9P	[M-H]-	Yes, follow link	https://www.lipidmaps.org/resources/tools/chemdb_ontology?abbrev=PS O-36:0
776.582	776.581	0.0004	0.515078	PT O-35:0	C42H84NO10P	[M-H]-	No
778.613	778.612	0.001	1.28434	CerP 46:4;O2	C46H86NO6P	[M-H]-	No
839.697	839.698	0.0007	0.833634	TG 47:0;O3	C50H96O9	[M-H]-	No
853.713	853.714	0.0009	1.05422	TG 48:0;O3	C51H98O9	[M-H]-	No
861.682	861.683	0.0005	0.58026	TG 49:3;O3	C52H94O9	[M-H]-	No
863.698	863.698	0.0003	0.347344	TG 49:2;O3	C52H96O9	[M-H]-	No
865.713	865.714	0.0007	0.808582	TG 49:1;O3	C52H98O9	[M-H]-	No
869.759	869.76	0.001	1.14974	CE 29:0;O4	C56H102O6	[M-H]-	No
869.759	869.76	0.001	1.14974	DG 53:4;O	C56H102O6	[M-H]-	No
869.759	869.76	0.001	1.14974	DG O-53:5;O2	C56H102O6	[M-H]-	No
869.759	869.76	0.001	1.14974	TG 53:3	C56H102O6	[M-H]-	Yes, follow link	https://www.lipidmaps.org/resources/tools/chemdb_ontology?abbrev=TG 53:3
869.759	869.76	0.001	1.14974	TG O-53:4;O	C56H102O6	[M-H]-	No
899.735	899.735	0.0009	0.88915	TG 53:4;O2	C56H100O8	[M-H]-	No
899.735	899.735	0.0009	0.88915	TG O-53:5;O3	C56H100O8	[M-H]-	No
910.727	910.727	0.0004	0.439209	CerP 53:3;O4	C53H102NO8P	[M-H]-	No
910.727	910.727	0.0004	0.439209	PE 48:2	C53H102NO8P	[M-H]-	No
910.727	910.727	0.0004	0.439209	PE O-48:3;O	C53H102NO8P	[M-H]-	No
919.737	919.737	0.0006	0.652361	PG O-46:0;O	C52H105O10P	[M-H]-	No
937.351	937.352	0.0007	0.746785	PIP2 29:3;O	C38H69O20P3	[M-H]-	No
937.702	937.702	0.0004	0.426575	CerPE 51:5;O5	C53H99N2O9P	[M-H]-	No

## Sheet: 4. CeWT_vs_PpWt_Larva
Input Mass	Matched Mass	Delta	ppm	Name	Formula	Ion	Structure available	LMSD Examples https://www.lipidmaps.org/
167.108	167.108	0.0002	1.19683	FA 10:2	C10H16O2	[M-H]-	Yes, follow link	https://www.lipidmaps.org/resources/tools/chemdb_ontology?abbrev=FA 10:2
181.123	181.123	0.0001	0.55211	FA 11:2	C11H18O2	[M-H]-	Yes, follow link	https://www.lipidmaps.org/resources/tools/chemdb_ontology?abbrev=FA 11:2
195.139	195.139	0.0002	1.02491	FA 12:2	C12H20O2	[M-H]-	Yes, follow link	https://www.lipidmaps.org/resources/tools/chemdb_ontology?abbrev=FA 12:2
275.202	275.202	0.0002	0.72674	FA 18:4	C18H28O2	[M-H]-	Yes, follow link	https://www.lipidmaps.org/resources/tools/chemdb_ontology?abbrev=FA 18:4
275.202	275.202	0.0002	0.72674	ST 18:1;O2	C18H28O2	[M-H]-	Yes, follow link	https://www.lipidmaps.org/resources/tools/chemdb_ontology?abbrev=ST 18:1;O2
283.207	283.207	0.0001	0.353099	ST 20:3;O	C20H28O	[M-H]-	Yes, follow link	https://www.lipidmaps.org/resources/tools/chemdb_ontology?abbrev=ST 20:3;O
285.222	285.222	0.0001	0.350604	ST 20:2;O	C20H30O	[M-H]-	Yes, follow link	https://www.lipidmaps.org/resources/tools/chemdb_ontology?abbrev=ST 20:2;O
289.217	289.217	0.0001	0.345761	FA 19:4	C19H30O2	[M-H]-	Yes, follow link	https://www.lipidmaps.org/resources/tools/chemdb_ontology?abbrev=FA 19:4
289.217	289.217	0.0001	0.345761	ST 19:1;O2	C19H30O2	[M-H]-	Yes, follow link	https://www.lipidmaps.org/resources/tools/chemdb_ontology?abbrev=ST 19:1;O2
309.244	309.243	0.0001	0.32337	FA 19:2;O	C19H34O3	[M-H]-	Yes, follow link	https://www.lipidmaps.org/resources/tools/chemdb_ontology?abbrev=FA 19:2;O
309.244	309.243	0.0001	0.32337	MG O-16:3	C19H34O3	[M-H]-	No
319.264	319.264	0.0002	0.626441	FA 21:3	C21H36O2	[M-H]-	Yes, follow link	https://www.lipidmaps.org/resources/tools/chemdb_ontology?abbrev=FA 21:3
319.264	319.264	0.0002	0.626441	ST 21:0;O2	C21H36O2	[M-H]-	Yes, follow link	https://www.lipidmaps.org/resources/tools/chemdb_ontology?abbrev=ST 21:0;O2
321.243	321.243	0.0003	0.933872	FA 20:3;O	C20H34O3	[M-H]-	Yes, follow link	https://www.lipidmaps.org/resources/tools/chemdb_ontology?abbrev=FA 20:3;O
321.243	321.243	0.0003	0.933872	MG O-17:4	C20H34O3	[M-H]-	No
321.243	321.243	0.0003	0.933872	ST 20:0;O3	C20H34O3	[M-H]-	No
321.28	321.28	0.0003	0.933766	FA 21:2	C21H38O2	[M-H]-	Yes, follow link	https://www.lipidmaps.org/resources/tools/chemdb_ontology?abbrev=FA 21:2
323.295	323.296	0.0004	1.23726	FA 21:1	C21H40O2	[M-H]-	Yes, follow link	https://www.lipidmaps.org/resources/tools/chemdb_ontology?abbrev=FA 21:1
339.163	339.164	0.0007	2.0639	ST 18:1;O;S	C18H28O4S	[M-H]-	No
355.194	355.195	0.0009	2.53383	ST 19:0;O;S	C19H32O4S	[M-H]-	No
367.357	367.358	0.0008	2.17772	FA 24:0	C24H48O2	[M-H]-	Yes, follow link	https://www.lipidmaps.org/resources/tools/chemdb_ontology?abbrev=FA 24:0
381.373	381.374	0.0009	2.3599	FA 25:0	C25H50O2	[M-H]-	Yes, follow link	https://www.lipidmaps.org/resources/tools/chemdb_ontology?abbrev=FA 25:0
395.389	395.389	0.0009	2.27624	FA 26:0	C26H52O2	[M-H]-	Yes, follow link	https://www.lipidmaps.org/resources/tools/chemdb_ontology?abbrev=FA 26:0
421.272	421.272	0.0002	0.474752	LPA O-18:1	C21H43O6P	[M-H]-	Yes, follow link	https://www.lipidmaps.org/resources/tools/chemdb_ontology?abbrev=LPA O-18:1
433.272	433.272	0.0008	1.84642	LPA O-19:2	C22H43O6P	[M-H]-	No
441.24	441.241	0.0009	2.0397	LPA O-20:5	C23H39O6P	[M-H]-	No
478.293	478.294	0.0006	1.25446	LPC 15:1	C23H46NO7P	[M-H]-	Yes, follow link	https://www.lipidmaps.org/resources/tools/chemdb_ontology?abbrev=LPC 15:1
478.293	478.294	0.0006	1.25446	LPC O-15:2;O	C23H46NO7P	[M-H]-	No
478.293	478.294	0.0006	1.25446	LPE 18:1	C23H46NO7P	[M-H]-	Yes, follow link	https://www.lipidmaps.org/resources/tools/chemdb_ontology?abbrev=LPE 18:1
478.293	478.294	0.0006	1.25446	LPE O-18:2;O	C23H46NO7P	[M-H]-	No
480.309	480.31	0.001	2.08199	LPC 15:0	C23H48NO7P	[M-H]-	Yes, follow link	https://www.lipidmaps.org/resources/tools/chemdb_ontology?abbrev=LPC 15:0
480.309	480.31	0.001	2.08199	LPC O-15:1;O	C23H48NO7P	[M-H]-	No
480.309	480.31	0.001	2.08199	LPE 18:0	C23H48NO7P	[M-H]-	Yes, follow link	https://www.lipidmaps.org/resources/tools/chemdb_ontology?abbrev=LPE 18:0
480.309	480.31	0.001	2.08199	LPE O-18:1;O	C23H48NO7P	[M-H]-	Yes, follow link	https://www.lipidmaps.org/resources/tools/chemdb_ontology?abbrev=LPE O-18:1;O
563.446	563.447	0.0006	1.06488	CE 11:3;O	C38H60O3	[M-H]-	No
565.462	565.463	0.0005	0.884233	CE 11:2;O	C38H62O3	[M-H]-	No
579.441	579.442	0.0008	1.38064	CE 11:3;O2	C38H60O4	[M-H]-	No
579.441	579.442	0.0008	1.38064	DG O-35:8	C38H60O4	[M-H]-	No
581.457	581.457	0.0005	0.859909	CE 11:2;O2	C38H62O4	[M-H]-	No
581.457	581.457	0.0005	0.859909	DG O-35:7	C38H62O4	[M-H]-	No
599.262	599.263	0.0009	1.50185	BMP 23:6;O	C29H45O11P	[M-H]-	No
599.262	599.263	0.0009	1.50185	PG 23:6;O	C29H45O11P	[M-H]-	No
603.441	603.442	0.0006	0.994297	DG O-37:10	C40H60O4	[M-H]-	No
617.273	617.273	0.0004	0.648012	LPI 20:5	C29H47O12P	[M-H]-	Yes, follow link	https://www.lipidmaps.org/resources/tools/chemdb_ontology?abbrev=LPI 20:5
617.273	617.273	0.0004	0.648012	PI O-20:5	C29H47O12P	[M-H]-	No
685.518	685.518	0.0005	0.729375	PA O-36:2	C39H75O7P	[M-H]-	Yes, follow link	https://www.lipidmaps.org/resources/tools/chemdb_ontology?abbrev=PA O-36:2
697.481	697.481	0.0006	0.860239	LPG O-33:5	C39H71O8P	[M-H]-	No
697.481	697.481	0.0006	0.860239	PA 36:3	C39H71O8P	[M-H]-	Yes, follow link	https://www.lipidmaps.org/resources/tools/chemdb_ontology?abbrev=PA 36:3
697.481	697.481	0.0006	0.860239	PA O-36:4;O	C39H71O8P	[M-H]-	No
697.481	697.481	0.0006	0.860239	PEth 34:3	C39H71O8P	[M-H]-	No
700.529	700.529	0.0005	0.713746	CerP 39:2;O3	C39H76NO7P	[M-H]-	No
700.529	700.529	0.0005	0.713746	LPC 31:2	C39H76NO7P	[M-H]-	No
700.529	700.529	0.0005	0.713746	LPC O-31:3;O	C39H76NO7P	[M-H]-	No
700.529	700.529	0.0005	0.713746	LPE 34:2	C39H76NO7P	[M-H]-	No
700.529	700.529	0.0005	0.713746	LPE O-34:3;O	C39H76NO7P	[M-H]-	No
700.529	700.529	0.0005	0.713746	PE O-34:2	C39H76NO7P	[M-H]-	Yes, follow link	https://www.lipidmaps.org/resources/tools/chemdb_ontology?abbrev=PE O-34:2
723.496	723.497	0.0007	0.967524	PA 38:4	C41H73O8P	[M-H]-	Yes, follow link	https://www.lipidmaps.org/resources/tools/chemdb_ontology?abbrev=PA 38:4
723.496	723.497	0.0007	0.967524	PA O-38:5;O	C41H73O8P	[M-H]-	No
723.496	723.497	0.0007	0.967524	PEth 36:4	C41H73O8P	[M-H]-	Yes, follow link	https://www.lipidmaps.org/resources/tools/chemdb_ontology?abbrev=PEth 36:4
725.512	725.513	0.0005	0.689168	PA 38:3	C41H75O8P	[M-H]-	Yes, follow link	https://www.lipidmaps.org/resources/tools/chemdb_ontology?abbrev=PA 38:3
725.512	725.513	0.0005	0.689168	PA O-38:4;O	C41H75O8P	[M-H]-	No
725.512	725.513	0.0005	0.689168	PEth 36:3	C41H75O8P	[M-H]-	Yes, follow link	https://www.lipidmaps.org/resources/tools/chemdb_ontology?abbrev=PEth 36:3
730.563	730.563	0.0005	0.684403	ACer 44:5;O5	C44H77NO7	[M-H]-	No
730.563	730.563	0.0005	0.684403	Cer 44:6;O6	C44H77NO7	[M-H]-	No
730.563	730.563	0.0005	0.684403	DGTA 34:4	C44H77NO7	[M-H]-	No
730.563	730.563	0.0005	0.684403	DGTS 34:4	C44H77NO7	[M-H]-	No
742.575	742.576	0.0009	1.212	CerP 42:2;O3	C42H82NO7P	[M-H]-	No
742.575	742.576	0.0009	1.212	LPC 34:2	C42H82NO7P	[M-H]-	No
742.575	742.576	0.0009	1.212	LPC O-34:3;O	C42H82NO7P	[M-H]-	No
742.575	742.576	0.0009	1.212	PE O-37:2	C42H82NO7P	[M-H]-	Yes, follow link	https://www.lipidmaps.org/resources/tools/chemdb_ontology?abbrev=PE O-37:2
745.481	745.481	0.0005	0.670708	PA 40:7	C43H71O8P	[M-H]-	Yes, follow link	https://www.lipidmaps.org/resources/tools/chemdb_ontology?abbrev=PA 40:7
745.481	745.481	0.0005	0.670708	PA O-40:8;O	C43H71O8P	[M-H]-	No
745.481	745.481	0.0005	0.670708	PEth 38:7	C43H71O8P	[M-H]-	No
749.534	749.534	0	0	BMP 34:0	C40H79O10P	[M-H]-	No
749.534	749.534	0	0	LPG 34:1;O	C40H79O10P	[M-H]-	No
749.534	749.534	0	0	PG 34:0	C40H79O10P	[M-H]-	Yes, follow link	https://www.lipidmaps.org/resources/tools/chemdb_ontology?abbrev=PG 34:0
749.534	749.534	0	0	PG O-34:1;O	C40H79O10P	[M-H]-	No
750.545	750.544	0.0007	0.932656	CerP 43:5;O3	C43H78NO7P	[M-H]-	No
750.545	750.544	0.0007	0.932656	PE O-38:5	C43H78NO7P	[M-H]-	Yes, follow link	https://www.lipidmaps.org/resources/tools/chemdb_ontology?abbrev=PE O-38:5
764.523	764.524	0.0004	0.523202	CerP 43:6;O4	C43H76NO8P	[M-H]-	No
764.523	764.524	0.0004	0.523202	PE 38:5	C43H76NO8P	[M-H]-	Yes, follow link	https://www.lipidmaps.org/resources/tools/chemdb_ontology?abbrev=PE 38:5
764.523	764.524	0.0004	0.523202	PE O-38:6;O	C43H76NO8P	[M-H]-	Yes, follow link	https://www.lipidmaps.org/resources/tools/chemdb_ontology?abbrev=PE O-38:6;O
766.54	766.539	0.0009	1.17411	CerP 43:5;O4	C43H78NO8P	[M-H]-	No
766.54	766.539	0.0009	1.17411	PE 38:4	C43H78NO8P	[M-H]-	Yes, follow link	https://www.lipidmaps.org/resources/tools/chemdb_ontology?abbrev=PE 38:4
766.54	766.539	0.0009	1.17411	PE O-38:5;O	C43H78NO8P	[M-H]-	Yes, follow link	https://www.lipidmaps.org/resources/tools/chemdb_ontology?abbrev=PE O-38:5;O
768.554	768.555	0.0005	0.650572	CerP 43:4;O4	C43H80NO8P	[M-H]-	No
768.554	768.555	0.0005	0.650572	PE 38:3	C43H80NO8P	[M-H]-	Yes, follow link	https://www.lipidmaps.org/resources/tools/chemdb_ontology?abbrev=PE 38:3
768.554	768.555	0.0005	0.650572	PE O-38:4;O	C43H80NO8P	[M-H]-	No
782.479	782.477	0.0022	2.81158	PE 40:10	C45H70NO8P	[M-H]-	Yes, follow link	https://www.lipidmaps.org/resources/tools/chemdb_ontology?abbrev=PE 40:10
782.479	782.477	0.0022	2.81158	PE O-40:11;O	C45H70NO8P	[M-H]-	No
782.606	782.607	0.0005	0.638891	CerP 45:3;O3	C45H86NO7P	[M-H]-	No
782.606	782.607	0.0005	0.638891	PE O-40:3	C45H86NO7P	[M-H]-	Yes, follow link	https://www.lipidmaps.org/resources/tools/chemdb_ontology?abbrev=PE O-40:3
855.503	855.503	0.0001	0.11689	PI 36:5	C45H77O13P	[M-H]-	Yes, follow link	https://www.lipidmaps.org/resources/tools/chemdb_ontology?abbrev=PI 36:5
855.503	855.503	0.0001	0.11689	PI O-36:6;O	C45H77O13P	[M-H]-	No
861.551	861.55	0.0007	0.812489	PI 36:2	C45H83O13P	[M-H]-	Yes, follow link	https://www.lipidmaps.org/resources/tools/chemdb_ontology?abbrev=PI 36:2
861.551	861.55	0.0007	0.812489	PI O-36:3;O	C45H83O13P	[M-H]-	No
885.55	885.55	0.0001	0.112924	PI 38:4	C47H83O13P	[M-H]-	Yes, follow link	https://www.lipidmaps.org/resources/tools/chemdb_ontology?abbrev=PI 38:4
885.55	885.55	0.0001	0.112924	PI O-38:5;O	C47H83O13P	[M-H]-	No

## Sheet: 5. CeWT_vs_CeDaf_Adult
Input Mass	Matched Mass	Delta	ppm	Name	Formula	Ion	Structure available	LMSD Examples https://www.lipidmaps.org/
221.155	221.155	0.0001	0.452172	FA 14:3	C14H22O2	[M-H]-	Yes, follow link	https://www.lipidmaps.org/resources/tools/chemdb_ontology?abbrev=FA 14:3
259.207	259.207	0.0002	0.771586	ST 18:1;O	C18H28O	[M-H]-	No
263.202	263.202	0.0002	0.759874	FA 17:3	C17H28O2	[M-H]-	Yes, follow link	https://www.lipidmaps.org/resources/tools/chemdb_ontology?abbrev=FA 17:3
309.244	309.243	0.0001	0.32337	FA 19:2;O	C19H34O3	[M-H]-	Yes, follow link	https://www.lipidmaps.org/resources/tools/chemdb_ontology?abbrev=FA 19:2;O
309.244	309.243	0.0001	0.32337	MG O-16:3	C19H34O3	[M-H]-	No
339.163	339.164	0.0007	2.0639	ST 18:1;O;S	C18H28O4S	[M-H]-	No
355.194	355.195	0.0009	2.53383	ST 19:0;O;S	C19H32O4S	[M-H]-	No
383.185	383.184	0.001	2.60971	LPA 13:0;O	C16H33O8P	[M-H]-	No
383.185	383.184	0.001	2.60971	LPG O-10:1	C16H33O8P	[M-H]-	No
393.374	393.374	0.0002	0.508422	FA 26:1	C26H50O2	[M-H]-	Yes, follow link	https://www.lipidmaps.org/resources/tools/chemdb_ontology?abbrev=FA 26:1
436.246	436.247	0.0008	1.83383	LPC 12:1	C20H40NO7P	[M-H]-	No
436.246	436.247	0.0008	1.83383	LPC O-12:2;O	C20H40NO7P	[M-H]-	No
436.246	436.247	0.0008	1.83383	LPE 15:1	C20H40NO7P	[M-H]-	Yes, follow link	https://www.lipidmaps.org/resources/tools/chemdb_ontology?abbrev=LPE 15:1
436.246	436.247	0.0008	1.83383	LPE O-15:2;O	C20H40NO7P	[M-H]-	No
436.246	436.247	0.0008	1.83383	SPBP 20:2;O4	C20H40NO7P	[M-H]-	No
475.452	475.452	0.0003	0.630979	FA 32:2	C32H60O2	[M-H]-	Yes, follow link	https://www.lipidmaps.org/resources/tools/chemdb_ontology?abbrev=FA 32:2
487.288	487.289	0.0009	1.84696	ST 29:4;O;S	C29H44O4S	[M-H]-	No
555.463	555.463	0.0002	0.36006	DG 30:0;O	C33H64O6	[M-H]-	No
555.463	555.463	0.0002	0.36006	DG O-30:1;O2	C33H64O6	[M-H]-	No
555.463	555.463	0.0002	0.36006	FA 33:1;O4	C33H64O6	[M-H]-	No
555.463	555.463	0.0002	0.36006	TG O-30:0;O	C33H64O6	[M-H]-	No
567.478	567.478	0.0002	0.352437	CE 11:1;O	C38H64O3	[M-H]-	No
588.449	588.448	0.0008	1.35951	CAR 25:0;O4	C32H63NO8	[M-H]-	No
595.473	595.473	0.0006	1.0076	CE 12:2;O2	C39H64O4	[M-H]-	No
595.473	595.473	0.0006	1.0076	DG O-36:7	C39H64O4	[M-H]-	No
599.445	599.445	0.0004	0.667284	LPA O-31:3	C34H65O6P	[M-H]-	No
613.461	613.46	0.0002	0.326019	LPA O-32:3	C35H67O6P	[M-H]-	No
615.476	615.476	0.0005	0.812379	LPA O-32:2	C35H69O6P	[M-H]-	No
619.413	619.413	0.0004	0.645773	LPA O-33:7	C36H61O6P	[M-H]-	No
636.593	636.594	0.0004	0.628345	CAR 33:0	C40H79NO4	[M-H]-	No
636.593	636.594	0.0004	0.628345	Cer 40:1;O3	C40H79NO4	[M-H]-	Yes, follow link	https://www.lipidmaps.org/resources/tools/chemdb_ontology?abbrev=Cer 40:1;O3
778.613	778.612	0.001	1.28434	CerP 46:4;O2	C46H86NO6P	[M-H]-	No
881.746	881.745	0.0006	0.680468	TG 50:0;O3	C53H102O9	[M-H]-	No
899.735	899.735	0.0009	0.88915	TG 53:4;O2	C56H100O8	[M-H]-	No
899.735	899.735	0.0009	0.88915	TG O-53:5;O3	C56H100O8	[M-H]-	No
901.713	901.714	0.0004	0.4436	TG 52:4;O3	C55H98O9	[M-H]-	No
910.727	910.727	0.0004	0.439209	CerP 53:3;O4	C53H102NO8P	[M-H]-	No
910.727	910.727	0.0004	0.439209	PE 48:2	C53H102NO8P	[M-H]-	No
910.727	910.727	0.0004	0.439209	PE O-48:3;O	C53H102NO8P	[M-H]-	No
911.698	911.698	0.0006	0.658113	TG 53:6;O3	C56H96O9	[M-H]-	No

## Sheet: 6. CeWT_vs_CeDaf_Larva
Input Mass	Matched Mass	Delta	ppm	Name	Formula	Ion	Structure available	LMSD Examples https://www.lipidmaps.org/
167.108	167.108	0.0002	1.19683	FA 10:2	C10H16O2	[M-H]-	Yes, follow link	https://www.lipidmaps.org/resources/tools/chemdb_ontology?abbrev=FA 10:2
181.123	181.123	0.0001	0.55211	FA 11:2	C11H18O2	[M-H]-	Yes, follow link	https://www.lipidmaps.org/resources/tools/chemdb_ontology?abbrev=FA 11:2
195.139	195.139	0.0002	1.02491	FA 12:2	C12H20O2	[M-H]-	Yes, follow link	https://www.lipidmaps.org/resources/tools/chemdb_ontology?abbrev=FA 12:2
261.222	261.222	0.0002	0.765632	ST 18:0;O	C18H30O	[M-H]-	No
275.202	275.202	0.0002	0.72674	FA 18:4	C18H28O2	[M-H]-	Yes, follow link	https://www.lipidmaps.org/resources/tools/chemdb_ontology?abbrev=FA 18:4
275.202	275.202	0.0002	0.72674	ST 18:1;O2	C18H28O2	[M-H]-	Yes, follow link	https://www.lipidmaps.org/resources/tools/chemdb_ontology?abbrev=ST 18:1;O2
283.207	283.207	0.0001	0.353099	ST 20:3;O	C20H28O	[M-H]-	Yes, follow link	https://www.lipidmaps.org/resources/tools/chemdb_ontology?abbrev=ST 20:3;O
285.222	285.222	0.0001	0.350604	ST 20:2;O	C20H30O	[M-H]-	Yes, follow link	https://www.lipidmaps.org/resources/tools/chemdb_ontology?abbrev=ST 20:2;O
289.217	289.217	0.0001	0.345761	FA 19:4	C19H30O2	[M-H]-	Yes, follow link	https://www.lipidmaps.orgresources/tools/chemdb_ontology?abbrev=FA 19:4
289.217	289.217	0.0001	0.345761	ST 19:1;O2	C19H30O2	[M-H]-	Yes, follow link	https://www.lipidmaps.org/resources/tools/chemdb_ontology?abbrev=ST 19:1;O2
291.233	291.233	0.0002	0.686736	FA 19:3	C19H32O2	[M-H]-	Yes, follow link	https://www.lipidmaps.org/resources/tools/chemdb_ontology?abbrev=FA 19:3
291.233	291.233	0.0002	0.686736	ST 19:0;O2	C19H32O2	[M-H]-	Yes, follow link	https://www.lipidmaps.org/resources/tools/chemdb_ontology?abbrev=ST 19:0;O2
309.244	309.243	0.0001	0.32337	FA 19:2;O	C19H34O3	[M-H]-	Yes, follow link	https://www.lipidmaps.org/resources/tools/chemdb_ontology?abbrev=FA 19:2;O
309.244	309.243	0.0001	0.32337	MG O-16:3	C19H34O3	[M-H]-	No
319.264	319.264	0.0002	0.626441	FA 21:3	C21H36O2	[M-H]-	Yes, follow link	https://www.lipidmaps.org/resources/tools/chemdb_ontology?abbrev=FA 21:3
319.264	319.264	0.0002	0.626441	ST 21:0;O2	C21H36O2	[M-H]-	Yes, follow link	https://www.lipidmaps.org/resources/tools/chemdb_ontology?abbrev=ST 21:0;O2
321.243	321.243	0.0003	0.933872	FA 20:3;O	C20H34O3	[M-H]-	Yes, follow link	https://www.lipidmaps.org/resources/tools/chemdb_ontology?abbrev=FA 20:3;O
321.243	321.243	0.0003	0.933872	MG O-17:4	C20H34O3	[M-H]-	No
321.243	321.243	0.0003	0.933872	ST 20:0;O3	C20H34O3	[M-H]-	No
321.28	321.28	0.0003	0.933766	FA 21:2	C21H38O2	[M-H]-	Yes, follow link	https://www.lipidmaps.org/resources/tools/chemdb_ontology?abbrev=FA 21:2
323.295	323.296	0.0004	1.23726	FA 21:1	C21H40O2	[M-H]-	Yes, follow link	https://www.lipidmaps.org/resources/tools/chemdb_ontology?abbrev=FA 21:1
339.163	339.164	0.0007	2.0639	ST 18:1;O;S	C18H28O4S	[M-H]-	No
355.194	355.195	0.0009	2.53383	ST 19:0;O;S	C19H32O4S	[M-H]-	No
421.272	421.272	0.0002	0.474752	LPA O-18:1	C21H43O6P	[M-H]-	Yes, follow link	https://www.lipidmaps.org/resources/tools/chemdb_ontology?abbrev=LPA O-18:1
433.272	433.272	0.0008	1.84642	LPA O-19:2	C22H43O6P	[M-H]-	No
441.24	441.241	0.0009	2.0397	LPA O-20:5	C23H39O6P	[M-H]-	No
478.293	478.294	0.0006	1.25446	LPC 15:1	C23H46NO7P	[M-H]-	Yes, follow link	https://www.lipidmaps.org/resources/tools/chemdb_ontology?abbrev=LPC 15:1
478.293	478.294	0.0006	1.25446	LPC O-15:2;O	C23H46NO7P	[M-H]-	No
478.293	478.294	0.0006	1.25446	LPE 18:1	C23H46NO7P	[M-H]-	Yes, follow link	https://www.lipidmaps.org/resources/tools/chemdb_ontology?abbrev=LPE 18:1
478.293	478.294	0.0006	1.25446	LPE O-18:2;O	C23H46NO7P	[M-H]-	No
563.446	563.447	0.0006	1.06488	CE 11:3;O	C38H60O3	[M-H]-	No
565.462	565.463	0.0005	0.884233	CE 11:2;O	C38H62O3	[M-H]-	No
579.441	579.442	0.0008	1.38064	CE 11:3;O2	C38H60O4	[M-H]-	No
579.441	579.442	0.0008	1.38064	DG O-35:8	C38H60O4	[M-H]-	No
581.457	581.457	0.0005	0.859909	CE 11:2;O2	C38H62O4	[M-H]-	No
581.457	581.457	0.0005	0.859909	DG O-35:7	C38H62O4	[M-H]-	No
599.262	599.263	0.0009	1.50185	BMP 23:6;O	C29H45O11P	[M-H]-	No
599.262	599.263	0.0009	1.50185	PG 23:6;O	C29H45O11P	[M-H]-	No
603.441	603.442	0.0006	0.994297	DG O-37:10	C40H60O4	[M-H]-	No
617.273	617.273	0.0004	0.648012	LPI 20:5	C29H47O12P	[M-H]-	Yes, follow link	https://www.lipidmaps.org/resources/tools/chemdb_ontology?abbrev=LPI 20:5
617.273	617.273	0.0004	0.648012	PI O-20:5	C29H47O12P	[M-H]-	No
685.518	685.518	0.0005	0.729375	PA O-36:2	C39H75O7P	[M-H]-	Yes, follow link	https://www.lipidmaps.org/resources/tools/chemdb_ontology?abbrev=PA O-36:2
697.481	697.481	0.0006	0.860239	LPG O-33:5	C39H71O8P	[M-H]-	No
697.481	697.481	0.0006	0.860239	PA 36:3	C39H71O8P	[M-H]-	Yes, follow link	https://www.lipidmaps.org/resources/tools/chemdb_ontology?abbrev=PA 36:3
697.481	697.481	0.0006	0.860239	PA O-36:4;O	C39H71O8P	[M-H]-	No
697.481	697.481	0.0006	0.860239	PEth 34:3	C39H71O8P	[M-H]-	No
700.529	700.529	0.0005	0.713746	CerP 39:2;O3	C39H76NO7P	[M-H]-	No
700.529	700.529	0.0005	0.713746	LPC 31:2	C39H76NO7P	[M-H]-	No
700.529	700.529	0.0005	0.713746	LPC O-31:3;O	C39H76NO7P	[M-H]-	No
700.529	700.529	0.0005	0.713746	LPE 34:2	C39H76NO7P	[M-H]-	No
700.529	700.529	0.0005	0.713746	LPE O-34:3;O	C39H76NO7P	[M-H]-	No
700.529	700.529	0.0005	0.713746	PE O-34:2	C39H76NO7P	[M-H]-	Yes, follow link	https://www.lipidmaps.org/resources/tools/chemdb_ontology?abbrev=PE O-34:2
711.536	711.536	0.0002	0.281082	DG O-45:12	C48H72O4	[M-H]-	No
723.496	723.497	0.0007	0.967524	PA 38:4	C41H73O8P	[M-H]-	Yes, follow link	https://www.lipidmaps.org/resources/tools/chemdb_ontology?abbrev=PA 38:4
723.496	723.497	0.0007	0.967524	PA O-38:5;O	C41H73O8P	[M-H]-	No
723.496	723.497	0.0007	0.967524	PEth 36:4	C41H73O8P	[M-H]-	Yes, follow link	https://www.lipidmaps.org/resources/tools/chemdb_ontology?abbrev=PEth 36:4
725.512	725.513	0.0005	0.689168	PA 38:3	C41H75O8P	[M-H]-	Yes, follow link	https://www.lipidmaps.org/resources/tools/chemdb_ontology?abbrev=PA 38:3
725.512	725.513	0.0005	0.689168	PA O-38:4;O	C41H75O8P	[M-H]-	No
725.512	725.513	0.0005	0.689168	PEth 36:3	C41H75O8P	[M-H]-	Yes, follow link	https://www.lipidmaps.org/resources/tools/chemdb_ontology?abbrev=PEth 36:3
730.563	730.563	0.0005	0.684403	ACer 44:5;O5	C44H77NO7	[M-H]-	No
730.563	730.563	0.0005	0.684403	Cer 44:6;O6	C44H77NO7	[M-H]-	No
730.563	730.563	0.0005	0.684403	DGTA 34:4	C44H77NO7	[M-H]-	No
730.563	730.563	0.0005	0.684403	DGTS 34:4	C44H77NO7	[M-H]-	No
730.575	730.576	0.0005	0.684392	CerP 41:1;O3	C41H82NO7P	[M-H]-	No
730.575	730.576	0.0005	0.684392	LPC 33:1	C41H82NO7P	[M-H]-	No
730.575	730.576	0.0005	0.684392	LPC O-33:2;O	C41H82NO7P	[M-H]-	No
730.575	730.576	0.0005	0.684392	PE O-36:1	C41H82NO7P	[M-H]-	Yes, follow link	https://www.lipidmaps.org/resources/tools/chemdb_ontology?abbrev=PE O-36:1
730.576	730.576	0	0	CerP 41:1;O3	C41H82NO7P	[M-H]-	No
730.576	730.576	0	0	LPC 33:1	C41H82NO7P	[M-H]-	No
730.576	730.576	0	0	LPC O-33:2;O	C41H82NO7P	[M-H]-	No
730.576	730.576	0	0	PE O-36:1	C41H82NO7P	[M-H]-	Yes, follow link	https://www.lipidmaps.org/resources/tools/chemdb_ontology?abbrev=PE O-36:1
740.524	740.524	0.0008	1.08032	CerP 41:4;O4	C41H76NO8P	[M-H]-	No
740.524	740.524	0.0008	1.08032	LPC 33:4;O	C41H76NO8P	[M-H]-	No
740.524	740.524	0.0008	1.08032	LPT O-34:4	C41H76NO10P	[M-H]-	No
740.524	740.524	0.0008	1.08032	PE 36:3	C41H76NO8P	[M-H]-	Yes, follow link	https://www.lipidmaps.org/resources/tools/chemdb_ontology?abbrev=PE 36:3
740.524	740.524	0.0008	1.08032	PE O-36:4;O	C41H76NO8P	[M-H]-	No
742.575	742.576	0.0009	1.212	CerP 42:2;O3	C42H82NO7P	[M-H]-	No
742.575	742.576	0.0009	1.212	LPC 34:2	C42H82NO7P	[M-H]-	No
742.575	742.576	0.0009	1.212	LPC O-34:3;O	C42H82NO7P	[M-H]-	No
742.575	742.576	0.0009	1.212	PE O-37:2	C42H82NO7P	[M-H]-	Yes, follow link	https://www.lipidmaps.org/resources/tools/chemdb_ontology?abbrev=PE O-37:2
745.481	745.481	0.0005	0.670708	PA 40:7	C43H71O8P	[M-H]-	Yes, follow link	https://www.lipidmaps.org/resources/tools/chemdb_ontology?abbrev=PA 40:7
745.481	745.481	0.0005	0.670708	PA O-40:8;O	C43H71O8P	[M-H]-	No
745.481	745.481	0.0005	0.670708	PEth 38:7	C43H71O8P	[M-H]-	No
749.534	749.534	0	0	BMP 34:0	C40H79O10P	[M-H]-	No
749.534	749.534	0	0	LPG 34:1;O	C40H79O10P	[M-H]-	No
749.534	749.534	0	0	PG 34:0	C40H79O10P	[M-H]-	Yes, follow link	https://www.lipidmaps.org/resources/tools/chemdb_ontology?abbrev=PG 34:0
749.534	749.534	0	0	PG O-34:1;O	C40H79O10P	[M-H]-	No
750.545	750.544	0.0007	0.932656	CerP 43:5;O3	C43H78NO7P	[M-H]-	No
750.545	750.544	0.0007	0.932656	PE O-38:5	C43H78NO7P	[M-H]-	Yes, follow link	https://www.lipidmaps.org/resources/tools/chemdb_ontology?abbrev=PE O-38:5
764.523	764.524	0.0004	0.523202	CerP 43:6;O4	C43H76NO8P	[M-H]-	No
764.523	764.524	0.0004	0.523202	PE 38:5	C43H76NO8P	[M-H]-	Yes, follow link	https://www.lipidmaps.org/resources/tools/chemdb_ontology?abbrev=PE 38:5
764.523	764.524	0.0004	0.523202	PE O-38:6;O	C43H76NO8P	[M-H]-	Yes, follow link	https://www.lipidmaps.org/resources/tools/chemdb_ontology?abbrev=PE O-38:6;O
765.58	765.58	0.0001	0.13062	PA O-42:4	C45H83O7P	[M-H]-	Yes, follow link	https://www.lipidmaps.org/resources/tools/chemdb_ontology?abbrev=PA O-42:4
766.54	766.539	0.0009	1.17411	CerP 43:5;O4	C43H78NO8P	[M-H]-	No
766.54	766.539	0.0009	1.17411	PE 38:4	C43H78NO8P	[M-H]-	Yes, follow link	https://www.lipidmaps.org/resources/tools/chemdb_ontology?abbrev=PE 38:4
766.54	766.539	0.0009	1.17411	PE O-38:5;O	C43H78NO8P	[M-H]-	Yes, follow link	https://www.lipidmaps.org/resources/tools/chemdb_ontology?abbrev=PE O-38:5;O
768.554	768.555	0.0005	0.650572	CerP 43:4;O4	C43H80NO8P	[M-H]-	No
768.554	768.555	0.0005	0.650572	PE 38:3	C43H80NO8P	[M-H]-	Yes, follow link	https://www.lipidmaps.org/resources/tools/chemdb_ontology?abbrev=PE 38:3
768.554	768.555	0.0005	0.650572	PE O-38:4;O	C43H80NO8P	[M-H]-	No
782.47	782.47	0.0008	1.0224	Hex2Cer 29:5;O2	C41H69NO13	[M-H]-	No
796.631	796.631	0.0005	0.627643	HexCer 40:2;O3	C46H87NO9	[M-H]-	Yes, follow link	https://www.lipidmaps.org/resources/tools/chemdb_ontology?abbrev=HexCer 40:2;O3
855.503	855.503	0.0001	0.11689	PI 36:5	C45H77O13P	[M-H]-	Yes, follow link	https://www.lipidmaps.org/resources/tools/chemdb_ontology?abbrev=PI 36:5
855.503	855.503	0.0001	0.11689	PI O-36:6;O	C45H77O13P	[M-H]-	No
861.551	861.55	0.0007	0.812489	PI 36:2	C45H83O13P	[M-H]-	Yes, follow link	https://www.lipidmaps.org/resources/tools/chemdb_ontology?abbrev=PI 36:2
861.551	861.55	0.0007	0.812489	PI O-36:3;O	C45H83O13P	[M-H]-	No
869.518	869.519	0.001	1.15006	PI 37:5	C46H79O13P	[M-H]-	Yes, follow link	https://www.lipidmaps.org/resources/tools/chemdb_ontology?abbrev=PI 37:5
869.518	869.519	0.001	1.15006	PI O-37:6;O	C46H79O13P	[M-H]-	No
885.55	885.55	0.0001	0.112924	PI 38:4	C47H83O13P	[M-H]-	Yes, follow link	https://www.lipidmaps.org/resources/tools/chemdb_ontology?abbrev=PI 38:4
885.55	885.55	0.0001	0.112924	PI O-38:5;O	C47H83O13P	[M-H]-	No

## Sheet: 7. PpWT_vs_PpDaf_Adult
Input Mass	Matched Mass	Delta	ppm	Name	Formula	Ion	Structure available	LMSD Examples https://www.lipidmaps.org/
227.166	227.165	0.0002	0.880415	FA 13:1;O	C13H24O3	[M-H]-	Yes, follow link	https://www.lipidmaps.org/resources/tools/chemdb_ontology?abbrev=FA 13:1;O
227.166	227.165	0.0002	0.880415	MG O-10:2	C13H24O3	[M-H]-	No
243.16	243.16	0.0007	2.87877	FA 13:1;O2	C13H24O4	[M-H]-	Yes, follow link	https://www.lipidmaps.org/resources/tools/chemdb_ontology?abbrev=FA 13:1;O2
243.16	243.16	0.0007	2.87877	MG 10:1	C13H24O4	[M-H]-	No
243.16	243.16	0.0007	2.87877	MG O-10:2;O	C13H24O4	[M-H]-	No
247.17	247.17	0.0003	1.21374	FA 16:4	C16H24O2	[M-H]-	Yes, follow link	https://www.lipidmaps.org/resources/tools/chemdb_ontology?abbrev=FA 16:4
287.202	287.202	0.0002	0.696375	FA 19:5	C19H28O2	[M-H]-	Yes, follow link	https://www.lipidmaps.org/resources/tools/chemdb_ontology?abbrev=FA 19:5
287.202	287.202	0.0002	0.696375	ST 19:2;O2	C19H28O2	[M-H]-	Yes, follow link	https://www.lipidmaps.org/resources/tools/chemdb_ontology?abbrev=ST 19:2;O2
293.212	293.212	0.0002	0.6821	FA 18:3;O	C18H30O3	[M-H]-	Yes, follow link	https://www.lipidmaps.org/resources/tools/chemdb_ontology?abbrev=FA 18:3;O
293.212	293.212	0.0002	0.6821	MG O-15:4	C18H30O3	[M-H]-	Yes, follow link	https://www.lipidmaps.org/resources/tools/chemdb_ontology?abbrev=MG O-15:4
293.212	293.212	0.0002	0.6821	ST 18:0;O3	C18H30O3	[M-H]-	No
295.228	295.228	0.0002	0.677443	FA 18:2;O	C18H32O3	[M-H]-	Yes, follow link	https://www.lipidmaps.org/resources/tools/chemdb_ontology?abbrev=FA 18:2;O
295.228	295.228	0.0002	0.677443	MG O-15:3	C18H32O3	[M-H]-	No
321.28	321.28	0.0003	0.933766	FA 21:2	C21H38O2	[M-H]-	Yes, follow link	https://www.lipidmaps.org/resources/tools/chemdb_ontology?abbrev=FA 21:2
324.194	324.195	0.0006	1.85074	SPBP 14:0;O2	C14H32NO5P	[M-H]-	No
338.21	338.21	0.0001	0.295674	SPBP 15:0;O2	C15H34NO5P	[M-H]-	No
365.342	365.342	0.0001	0.273716	FA 24:1	C24H46O2	[M-H]-	Yes, follow link	https://www.lipidmaps.org/resources/tools/chemdb_ontology?abbrev=FA 24:1
379.358	379.358	0.0002	0.527206	FA 25:1	C25H48O2	[M-H]-	Yes, follow link	https://www.lipidmaps.org/resources/tools/chemdb_ontology?abbrev=FA 25:1
380.22	380.221	0.0009	2.36705	LPE O-12:1	C17H36NO6P	[M-H]-	No
380.22	380.221	0.0009	2.36705	SPBP 17:1;O3	C17H36NO6P	[M-H]-	No
393.374	393.374	0.0002	0.508422	FA 26:1	C26H50O2	[M-H]-	Yes, follow link	https://www.lipidmaps.org/resources/tools/chemdb_ontology?abbrev=FA 26:1
396.216	396.216	0	0	LPE 12:0	C17H36NO7P	[M-H]-	Yes, follow link	https://www.lipidmaps.org/resources/tools/chemdb_ontology?abbrev=LPE 12:0
396.216	396.216	0	0	LPE O-12:1;O	C17H36NO7P	[M-H]-	No
396.216	396.216	0	0	SPBP 17:1;O4	C17H36NO7P	[M-H]-	No
411.384	411.384	0	0	FA 26:0;O	C26H52O3	[M-H]-	Yes, follow link	https://www.lipidmaps.org/resources/tools/chemdb_ontology?abbrev=FA 26:0;O
411.384	411.384	0	0	MG O-23:1	C26H52O3	[M-H]-	No
421.163	421.163	0.0003	0.712313	LPG 12:3	C18H31O9P	[M-H]-	No
427.195	427.195	0.0004	0.936342	ST 25:6;O;S	C25H32O4S	[M-H]-	No
513.417	513.416	0.0006	1.16864	DG 27:0;O	C30H58O6	[M-H]-	No
513.417	513.416	0.0006	1.16864	DG O-27:1;O2	C30H58O6	[M-H]-	No
513.417	513.416	0.0006	1.16864	FA 30:1;O4	C30H58O6	[M-H]-	No
547.401	547.4	0.0005	0.913407	DG 30:4;O	C33H56O6	[M-H]-	No
547.401	547.4	0.0005	0.913407	DG O-30:5;O2	C33H56O6	[M-H]-	No
547.401	547.4	0.0005	0.913407	FA 33:5;O4	C33H56O6	[M-H]-	No
547.401	547.4	0.0005	0.913407	ST 27:1;O;Hex	C33H56O6	[M-H]-	Yes, follow link	https://www.lipidmaps.org/resources/tools/chemdb_ontology?abbrev=ST 27:1;O;Hex
547.401	547.4	0.0005	0.913407	TG 30:3	C33H56O6	[M-H]-	No
547.401	547.4	0.0005	0.913407	TG O-30:4;O	C33H56O6	[M-H]-	No
555.463	555.463	0.0002	0.36006	DG 30:0;O	C33H64O6	[M-H]-	No
555.463	555.463	0.0002	0.36006	DG O-30:1;O2	C33H64O6	[M-H]-	No
555.463	555.463	0.0002	0.36006	FA 33:1;O4	C33H64O6	[M-H]-	No
555.463	555.463	0.0002	0.36006	TG O-30:0;O	C33H64O6	[M-H]-	No
567.294	567.294	0.0002	0.352551	BMP 20:1;O	C26H49O11P	[M-H]-	No
567.294	567.294	0.0002	0.352551	LPI O-17:2	C26H49O11P	[M-H]-	No
567.294	567.294	0.0002	0.352551	PG 20:1;O	C26H49O11P	[M-H]-	Yes, follow link	https://www.lipidmaps.org/resources/tools/chemdb_ontology?abbrev=PG 20:1;O
567.478	567.478	0.0002	0.352437	CE 11:1;O	C38H64O3	[M-H]-	No
574.424	574.424	0.0003	0.522262	CerP 31:1;O2	C31H62NO6P	[M-H]-	No
574.424	574.424	0.0003	0.522262	LPC O-23:2	C31H62NO6P	[M-H]-	No
574.424	574.424	0.0003	0.522262	LPE O-26:2	C31H62NO6P	[M-H]-	No
576.441	576.44	0.0009	1.56131	CerP 31:0;O2	C31H64NO6P	[M-H]-	No
576.441	576.44	0.0009	1.56131	LPC O-23:1	C31H64NO6P	[M-H]-	No
576.441	576.44	0.0009	1.56131	LPE O-26:1	C31H64NO6P	[M-H]-	No
588.449	588.448	0.0008	1.35951	CAR 25:0;O4	C32H63NO8	[M-H]-	No
594.393	594.393	0.0001	0.168239	CerP 33:5;O2	C33H58NO6P	[M-H]-	No
594.393	594.393	0.0001	0.168239	LPC O-25:6	C33H58NO6P	[M-H]-	No
594.393	594.393	0.0001	0.168239	LPE O-28:6	C33H58NO6P	[M-H]-	No
608.408	608.409	0.0003	0.49309	CerP 34:5;O2	C34H60NO6P	[M-H]-	No
608.408	608.409	0.0003	0.49309	LPC O-26:6	C34H60NO6P	[M-H]-	No
608.408	608.409	0.0003	0.49309	LPE O-29:6	C34H60NO6P	[M-H]-	No
619.413	619.413	0.0004	0.645773	LPA O-33:7	C36H61O6P	[M-H]-	No
629.455	629.455	0.0002	0.317735	LPA 32:2	C35H67O7P	[M-H]-	No
629.455	629.455	0.0002	0.317735	LPA O-32:3;O	C35H67O7P	[M-H]-	No
629.455	629.455	0.0002	0.317735	PA O-32:2	C35H67O7P	[M-H]-	Yes, follow link	https://www.lipidmaps.org/resources/tools/chemdb_ontology?abbrev=PA O-32:2
645.474	645.474	0	0	DG 36:5;O2	C39H66O7	[M-H]-	No
645.474	645.474	0	0	TG 36:4;O	C39H66O7	[M-H]-	No
645.474	645.474	0	0	TG O-36:5;O2	C39H66O7	[M-H]-	No
663.428	663.427	0.001	1.50732	DG 38:10;O2	C41H60O7	[M-H]-	No
663.428	663.427	0.001	1.50732	TG 38:9;O	C41H60O7	[M-H]-	No
663.428	663.427	0.001	1.50732	TG O-38:10;O2	C41H60O7	[M-H]-	No
676.625	676.625	0.0006	0.886753	ACer 43:1;O2	C43H83NO4	[M-H]-	No
676.625	676.625	0.0006	0.886753	Cer 43:2;O3	C43H83NO4	[M-H]-	Yes, follow link	https://www.lipidmaps.org/resources/tools/chemdb_ontology?abbrev=Cer 43:2;O3
742.575	742.576	0.0009	1.212	CerP 42:2;O3	C42H82NO7P	[M-H]-	No
742.575	742.576	0.0009	1.212	LPC 34:2	C42H82NO7P	[M-H]-	No
742.575	742.576	0.0009	1.212	LPC O-34:3;O	C42H82NO7P	[M-H]-	No
742.575	742.576	0.0009	1.212	PE O-37:2	C42H82NO7P	[M-H]-	Yes, follow link	https://www.lipidmaps.org/resources/tools/chemdb_ontology?abbrev=PE O-37:2
750.508	750.508	0.0003	0.399729	CerP 42:6;O4	C42H74NO8P	[M-H]-	No
750.508	750.508	0.0003	0.399729	LPC 34:6;O	C42H74NO8P	[M-H]-	No
750.508	750.508	0.0003	0.399729	PE 37:5	C42H74NO8P	[M-H]-	Yes, follow link	https://www.lipidmaps.org/resources/tools/chemdb_ontology?abbrev=PE 37:5
750.508	750.508	0.0003	0.399729	PE O-37:6;O	C42H74NO8P	[M-H]-	No
750.508	750.508	0.0001	0.133243	CerP 42:6;O4	C42H74NO8P	[M-H]-	No
750.508	750.508	0.0001	0.133243	LPC 34:6;O	C42H74NO8P	[M-H]-	No
750.508	750.508	0.0001	0.133243	PE 37:5	C42H74NO8P	[M-H]-	Yes, follow link	https://www.lipidmaps.org/resources/tools/chemdb_ontology?abbrev=PE 37:5
750.508	750.508	0.0001	0.133243	PE O-37:6;O	C42H74NO8P	[M-H]-	No
751.513	751.513	0.0004	0.53226	BMP 33:0;O	C39H77O11P	[M-H]-	No
751.513	751.513	0.0004	0.53226	LPI O-30:1	C39H77O11P	[M-H]-	No
751.513	751.513	0.0004	0.53226	PG 33:0;O	C39H77O11P	[M-H]-	No
765.58	765.58	0.0001	0.13062	PA O-42:4	C45H83O7P	[M-H]-	Yes, follow link	https://www.lipidmaps.org/resources/tools/chemdb_ontology?abbrev=PA O-42:4
768.554	768.555	0.0005	0.650572	CerP 43:4;O4	C43H80NO8P	[M-H]-	No
768.554	768.555	0.0005	0.650572	PE 38:3	C43H80NO8P	[M-H]-	Yes, follow link	https://www.lipidmaps.org/resources/tools/chemdb_ontology?abbrev=PE 38:3
768.554	768.555	0.0005	0.650572	PE O-38:4;O	C43H80NO8P	[M-H]-	No
778.613	778.612	0.001	1.28434	CerP 46:4;O2	C46H86NO6P	[M-H]-	No
779.598	779.598	0.0008	1.02617	DG O-50:13	C53H80O4	[M-H]-	No
796.631	796.631	0.0005	0.627643	HexCer 40:2;O3	C46H87NO9	[M-H]-	Yes, follow link	https://www.lipidmaps.org/resources/tools/chemdb_ontology?abbrev=HexCer 40:2;O3
819.602	819.602	0.0002	0.244021	CerPE 45:6;O3	C47H85N2O7P	[M-H]-	No
855.503	855.503	0.0001	0.11689	PI 36:5	C45H77O13P	[M-H]-	Yes, follow link	https://www.lipidmaps.org/resources/tools/chemdb_ontology?abbrev=PI 36:5
855.503	855.503	0.0001	0.11689	PI O-36:6;O	C45H77O13P	[M-H]-	No
861.551	861.55	0.0007	0.812489	PI 36:2	C45H83O13P	[M-H]-	Yes, follow link	https://www.lipidmaps.org/resources/tools/chemdb_ontology?abbrev=PI 36:2
861.551	861.55	0.0007	0.812489	PI O-36:3;O	C45H83O13P	[M-H]-	No
863.565	863.566	0.0005	0.578995	PI 36:1	C45H85O13P	[M-H]-	Yes, follow link	https://www.lipidmaps.org/resources/tools/chemdb_ontology?abbrev=PI 36:1
863.565	863.566	0.0005	0.578995	PI O-36:2;O	C45H85O13P	[M-H]-	No
870.521	870.522	0.0008	0.91899	Hex2Cer 33:5;O4	C45H77NO15	[M-H]-	No
875.567	875.568	0.0009	1.02791	MGDG 44:11	C53H80O10	[M-H]-	No
885.55	885.55	0.0001	0.112924	PI 38:4	C47H83O13P	[M-H]-	Yes, follow link	https://www.lipidmaps.org/resources/tools/chemdb_ontology?abbrev=PI 38:4
885.55	885.55	0.0001	0.112924	PI O-38:5;O	C47H83O13P	[M-H]-	No
919.737	919.737	0.0006	0.652361	PG O-46:0;O	C52H105O10P	[M-H]-	No
937.351	937.352	0.0007	0.746785	PIP2 29:3;O	C38H69O20P3	[M-H]-	No
937.702	937.702	0.0004	0.426575	CerPE 51:5;O5	C53H99N2O9P	[M-H]-	No

## Sheet: 8. PpWT_vs_PpDaf_Larva
Input Mass	Matched Mass	Delta	ppm	Name	Formula	Ion	Structure available	LMSD Examples https://www.lipidmaps.org/											All ppm
243.196	243.197	0.0001	0.41119	FA 14:0;O	C14H28O3	[M-H]-	Yes, follow link	https://www.lipidmaps.org/resources/tools/chemdb_ontology?abbrev=FA 14:0;O											0.41119	average	0.881408
243.196	243.197	0.0001	0.41119	MG O-11:1	C14H28O3	[M-H]-	No												0.41119	stdev	0.635994
257.213	257.212	0.0009	3.49904	FA 15:0;O	C15H30O3	[M-H]-	Yes, follow link	https://www.lipidmaps.org/resources/tools/chemdb_ontology?abbrev=FA 15:0;O											3.49904	min	0
257.213	257.212	0.0009	3.49904	MG O-12:1	C15H30O3	[M-H]-	No												3.49904	max	3.49904
323.295	323.296	0.0004	1.23726	FA 21:1	C21H40O2	[M-H]-	Yes, follow link	https://www.lipidmaps.org/resources/tools/chemdb_ontology?abbrev=FA 21:1											1.23726		0.713746
324.194	324.195	0.0006	1.85074	SPBP 14:0;O2	C14H32NO5P	[M-H]-	No												1.85074
333.28	333.28	0.0001	0.300048	FA 22:3	C22H38O2	[M-H]-	Yes, follow link	https://www.lipidmaps.org/resources/tools/chemdb_ontology?abbrev=FA 22:3											0.300048
333.28	333.28	0.0001	0.300048	ST 22:0;O2	C22H38O2	[M-H]-	No												0.300048
338.21	338.21	0.0001	0.295674	SPBP 15:0;O2	C15H34NO5P	[M-H]-	No												0.295674
365.342	365.342	0.0001	0.273716	FA 24:1	C24H46O2	[M-H]-	Yes, follow link	https://www.lipidmaps.org/resources/tools/chemdb_ontology?abbrev=FA 24:1											0.273716
367.357	367.358	0.0008	2.17772	FA 24:0	C24H48O2	[M-H]-	Yes, follow link	https://www.lipidmaps.org/resources/tools/chemdb_ontology?abbrev=FA 24:0											2.17772
378.204	378.205	0.0008	2.11526	LPE O-12:2	C17H34NO6P	[M-H]-	No												2.11526
378.204	378.205	0.0008	2.11526	SPBP 17:2;O3	C17H34NO6P	[M-H]-	No												2.11526
380.22	380.221	0.0009	2.36705	LPE O-12:1	C17H36NO6P	[M-H]-	No												2.36705
380.22	380.221	0.0009	2.36705	SPBP 17:1;O3	C17H36NO6P	[M-H]-	No												2.36705
381.373	381.374	0.0009	2.3599	FA 25:0	C25H50O2	[M-H]-	Yes, follow link	https://www.lipidmaps.org/resources/tools/chemdb_ontology?abbrev=FA 25:0											2.3599
393.374	393.374	0.0002	0.508422	FA 26:1	C26H50O2	[M-H]-	Yes, follow link	https://www.lipidmaps.org/resources/tools/chemdb_ontology?abbrev=FA 26:1											0.508422
395.389	395.389	0.0009	2.27624	FA 26:0	C26H52O2	[M-H]-	Yes, follow link	https://www.lipidmaps.org/resources/tools/chemdb_ontology?abbrev=FA 26:0											2.27624
396.216	396.216	0	0	LPE 12:0	C17H36NO7P	[M-H]-	Yes, follow link	https://www.lipidmaps.org/resources/tools/chemdb_ontology?abbrev=LPE 12:0											0
396.216	396.216	0	0	LPE O-12:1;O	C17H36NO7P	[M-H]-	No												0
396.216	396.216	0	0	SPBP 17:1;O4	C17H36NO7P	[M-H]-	No												0
408.215	408.216	0.0003	0.734906	LPC 10:1	C18H36NO7P	[M-H]-	No												0.734906
408.215	408.216	0.0003	0.734906	LPC O-10:2;O	C18H36NO7P	[M-H]-	No												0.734906
408.215	408.216	0.0003	0.734906	LPE 13:1	C18H36NO7P	[M-H]-	No												0.734906
408.215	408.216	0.0003	0.734906	LPE O-13:2;O	C18H36NO7P	[M-H]-	No												0.734906
408.215	408.216	0.0003	0.734906	SPBP 18:2;O4	C18H36NO7P	[M-H]-	No												0.734906
411.384	411.384	0	0	FA 26:0;O	C26H52O3	[M-H]-	Yes, follow link	https://www.lipidmaps.org/resources/tools/chemdb_ontology?abbrev=FA 26:0;O											0
411.384	411.384	0	0	MG O-23:1	C26H52O3	[M-H]-	No												0
538.302	538.302	0.0002	0.371539	ST 20:1;O4;HexNAc	C28H45NO9	[M-H]-	No												0.371539
538.302	538.302	0.0002	0.371539	ST 26:2;O7;Gly	C28H45NO9	[M-H]-	No												0.371539
547.401	547.4	0.0005	0.913407	DG 30:4;O	C33H56O6	[M-H]-	No												0.913407
547.401	547.4	0.0005	0.913407	DG O-30:5;O2	C33H56O6	[M-H]-	No												0.913407
547.401	547.4	0.0005	0.913407	FA 33:5;O4	C33H56O6	[M-H]-	No												0.913407
547.401	547.4	0.0005	0.913407	ST 27:1;O;Hex	C33H56O6	[M-H]-	Yes, follow link	https://www.lipidmaps.org/resources/tools/chemdb_ontology?abbrev=ST 27:1;O;Hex											0.913407
547.401	547.4	0.0005	0.913407	TG 30:3	C33H56O6	[M-H]-	No												0.913407
547.401	547.4	0.0005	0.913407	TG O-30:4;O	C33H56O6	[M-H]-	No												0.913407
555.463	555.463	0.0002	0.36006	DG 30:0;O	C33H64O6	[M-H]-	No												0.36006
555.463	555.463	0.0002	0.36006	DG O-30:1;O2	C33H64O6	[M-H]-	No												0.36006
555.463	555.463	0.0002	0.36006	FA 33:1;O4	C33H64O6	[M-H]-	No												0.36006
555.463	555.463	0.0002	0.36006	TG O-30:0;O	C33H64O6	[M-H]-	No												0.36006
574.424	574.424	0.0003	0.522262	CerP 31:1;O2	C31H62NO6P	[M-H]-	No												0.522262
574.424	574.424	0.0003	0.522262	LPC O-23:2	C31H62NO6P	[M-H]-	No												0.522262
574.424	574.424	0.0003	0.522262	LPE O-26:2	C31H62NO6P	[M-H]-	No												0.522262
576.441	576.44	0.0009	1.56131	CerP 31:0;O2	C31H64NO6P	[M-H]-	No												1.56131
576.441	576.44	0.0009	1.56131	LPC O-23:1	C31H64NO6P	[M-H]-	No												1.56131
576.441	576.44	0.0009	1.56131	LPE O-26:1	C31H64NO6P	[M-H]-	No												1.56131
603.441	603.442	0.0006	0.994297	DG O-37:10	C40H60O4	[M-H]-	No												0.994297
645.474	645.474	0	0	DG 36:5;O2	C39H66O7	[M-H]-	No												0
645.474	645.474	0	0	TG 36:4;O	C39H66O7	[M-H]-	No												0
645.474	645.474	0	0	TG O-36:5;O2	C39H66O7	[M-H]-	No												0
646.483	646.482	0.001	1.54683	CerP 35:1;O3	C35H70NO7P	[M-H]-	No												1.54683
646.483	646.482	0.001	1.54683	LPC 27:1	C35H70NO7P	[M-H]-	No												1.54683
646.483	646.482	0.001	1.54683	LPC O-27:2;O	C35H70NO7P	[M-H]-	No												1.54683
646.483	646.482	0.001	1.54683	LPE 30:1	C35H70NO7P	[M-H]-	No												1.54683
646.483	646.482	0.001	1.54683	LPE O-30:2;O	C35H70NO7P	[M-H]-	No												1.54683
646.483	646.482	0.001	1.54683	PE O-30:1	C35H70NO7P	[M-H]-	Yes, follow link	https://www.lipidmaps.org/resources/tools/chemdb_ontology?abbrev=PE O-30:1											1.54683
730.576	730.576	0	0	CerP 41:1;O3	C41H82NO7P	[M-H]-	No												0
730.576	730.576	0	0	LPC 33:1	C41H82NO7P	[M-H]-	No												0
730.576	730.576	0	0	LPC O-33:2;O	C41H82NO7P	[M-H]-	No												0
730.576	730.576	0	0	PE O-36:1	C41H82NO7P	[M-H]-	Yes, follow link	https://www.lipidmaps.org/resources/tools/chemdb_ontology?abbrev=PE O-36:1											0
796.631	796.631	0.0005	0.627643	HexCer 40:2;O3	C46H87NO9	[M-H]-	Yes, follow link	https://www.lipidmaps.org/resources/tools/chemdb_ontology?abbrev=HexCer 40:2;O3											0.627643
861.551	861.55	0.0007	0.812489	PI 36:2	C45H83O13P	[M-H]-	Yes, follow link	https://www.lipidmaps.org/resources/tools/chemdb_ontology?abbrev=PI 36:2											0.812489
861.551	861.55	0.0007	0.812489	PI O-36:3;O	C45H83O13P	[M-H]-	No												0.812489
863.565	863.566	0.0005	0.578995	PI 36:1	C45H85O13P	[M-H]-	Yes, follow link	https://www.lipidmaps.org/resources/tools/chemdb_ontology?abbrev=PI 36:1											0.578995
863.565	863.566	0.0005	0.578995	PI O-36:2;O	C45H85O13P	[M-H]-	No												0.578995
870.521	870.522	0.0008	0.91899	Hex2Cer 33:5;O4	C45H77NO15	[M-H]-	No												0.91899
875.567	875.568	0.0009	1.02791	MGDG 44:11	C53H80O10	[M-H]-	No												1.02791
885.55	885.55	0.0001	0.112924	PI 38:4	C47H83O13P	[M-H]-	Yes, follow link	https://www.lipidmaps.org/resources/tools/chemdb_ontology?abbrev=PI 38:4											0.112924
885.55	885.55	0.0001	0.112924	PI O-38:5;O	C47H83O13P	[M-H]-	No												0.112924
																			0.880415
																			0.880415
																			2.87877
																			2.87877
																			2.87877
																			1.21374
																			0.696375
																			0.696375
																			0.6821
																			0.6821
																			0.6821
																			0.677443
																			0.677443
																			0.933766
																			1.85074
																			0.295674
																			0.273716
																			0.527206
																			2.36705
																			2.36705
																			0.508422
																			0
																			0
																			0
																			0
																			0
																			0.712313
																			0.936342
																			1.16864
																			1.16864
																			1.16864
																			0.913407
																			0.913407
																			0.913407
																			0.913407
																			0.913407
																			0.913407
																			0.36006
																			0.36006
																			0.36006
																			0.36006
																			0.352551
																			0.352551
																			0.352551
																			0.352437
																			0.522262
																			0.522262
																			0.522262
																			1.56131
																			1.56131
																			1.56131
																			1.35951
																			0.168239
																			0.168239
																			0.168239
																			0.49309
																			0.49309
																			0.49309
																			0.645773
																			0.317735
																			0.317735
																			0.317735
																			0
																			0
																			0
																			1.50732
																			1.50732
																			1.50732
																			0.886753
																			0.886753
																			1.212
																			1.212
																			1.212
																			1.212
																			0.399729
																			0.399729
																			0.399729
																			0.399729
																			0.133243
																			0.133243
																			0.133243
																			0.133243
																			0.53226
																			0.53226
																			0.53226
																			0.13062
																			0.650572
																			0.650572
																			0.650572
																			1.28434
																			1.02617
																			0.627643
																			0.244021
																			0.11689
																			0.11689
																			0.812489
																			0.812489
																			0.578995
																			0.578995
																			0.91899
																			1.02791
																			0.112924
																			0.112924
																			0.652361
																			0.746785
																			0.426575
																			1.19683
																			0.55211
																			1.02491
																			0.765632
																			0.72674
																			0.72674
																			0.353099
																			0.350604
																			0.345761
																			0.345761
																			0.686736
																			0.686736
																			0.32337
																			0.32337
																			0.626441
																			0.626441
																			0.933872
																			0.933872
																			0.933872
																			0.933766
																			1.23726
																			2.0639
																			2.53383
																			0.474752
																			1.84642
																			2.0397
																			1.25446
																			1.25446
																			1.25446
																			1.25446
																			1.06488
																			0.884233
																			1.38064
																			1.38064
																			0.859909
																			0.859909
																			1.50185
																			1.50185
																			0.994297
																			0.648012
																			0.648012
																			0.729375
																			0.860239
																			0.860239
																			0.860239
																			0.860239
																			0.713746
																			0.713746
																			0.713746
																			0.713746
																			0.713746
																			0.713746
																			0.281082
																			0.967524
																			0.967524
																			0.967524
																			0.689168
																			0.689168
																			0.689168
																			0.684403
																			0.684403
																			0.684403
																			0.684403
																			0.684392
																			0.684392
																			0.684392
																			0.684392
																			0
																			0
																			0
																			0
																			1.08032
																			1.08032
																			1.08032
																			1.08032
																			1.08032
																			1.212
																			1.212
																			1.212
																			1.212
																			0.670708
																			0.670708
																			0.670708
																			0
																			0
																			0
																			0
																			0.932656
																			0.932656
																			0.523202
																			0.523202
																			0.523202
																			0.13062
																			1.17411
																			1.17411
																			1.17411
																			0.650572
																			0.650572
																			0.650572
																			1.0224
																			0.627643
																			0.11689
																			0.11689
																			0.812489
																			0.812489
																			1.15006
																			1.15006
																			0.112924
																			0.112924
																			0.452172
																			0.771586
																			0.759874
																			0.32337
																			0.32337
																			2.0639
																			2.53383
																			2.60971
																			2.60971
																			0.508422
																			1.83383
																			1.83383
																			1.83383
																			1.83383
																			1.83383
																			0.630979
																			1.84696
																			0.36006
																			0.36006
																			0.36006
																			0.36006
																			0.352437
																			1.35951
																			1.0076
																			1.0076
																			0.667284
																			0.326019
																			0.812379
																			0.645773
																			0.628345
																			0.628345
																			1.28434
																			0.680468
																			0.88915
																			0.88915
																			0.4436
																			0.439209
																			0.439209
																			0.439209
																			0.658113
																			1.19683
																			0.55211
																			1.02491
																			0.72674
																			0.72674
																			0.353099
																			0.350604
																			0.345761
																			0.345761
																			0.32337
																			0.32337
																			0.626441
																			0.626441
																			0.933872
																			0.933872
																			0.933872
																			0.933766
																			1.23726
																			2.0639
																			2.53383
																			2.17772
																			2.3599
																			2.27624
																			0.474752
																			1.84642
																			2.0397
																			1.25446
																			1.25446
																			1.25446
																			1.25446
																			2.08199
																			2.08199
																			2.08199
																			2.08199
																			1.06488
																			0.884233
																			1.38064
																			1.38064
																			0.859909
																			0.859909
																			1.50185
																			1.50185
																			0.994297
																			0.648012
																			0.648012
																			0.729375
																			0.860239
																			0.860239
																			0.860239
																			0.860239
																			0.713746
																			0.713746
																			0.713746
																			0.713746
																			0.713746
																			0.713746
																			0.967524
																			0.967524
																			0.967524
																			0.689168
																			0.689168
																			0.689168
																			0.684403
																			0.684403
																			0.684403
																			0.684403
																			1.212
																			1.212
																			1.212
																			1.212
																			0.670708
																			0.670708
																			0.670708
																			0
																			0
																			0
																			0
																			0.932656
																			0.932656
																			0.523202
																			0.523202
																			0.523202
																			1.17411
																			1.17411
																			1.17411
																			0.650572
																			0.650572
																			0.650572
																			2.81158
																			2.81158
																			0.638891
																			0.638891
																			0.11689
																			0.11689
																			0.812489
																			0.812489
																			0.112924
																			0.112924
																			1.82533
																			0.880415
																			0.880415
																			2.87877
																			2.87877
																			2.87877
																			1.21374
																			0.771586
																			0.6821
																			0.6821
																			0.6821
																			0.677443
																			0.677443
																			0.32337
																			0.32337
																			0.933766
																			2.0639
																			2.53383
																			2.60971
																			2.60971
																			1.83383
																			1.83383
																			1.83383
																			1.83383
																			1.83383
																			0.637955
																			0.637955
																			0.630979
																			1.84696
																			0.741501
																			1.10811
																			1.35951
																			0.637512
																			0.637512
																			0.637512
																			0.967524
																			0.967524
																			0.967524
																			0.932656
																			0.932656
																			0.515078
																			0.515078
																			0.515078
																			0.515078
																			1.28434
																			0.833634
																			1.05422
																			0.58026
																			0.347344
																			0.808582
																			1.14974
																			1.14974
																			1.14974
																			1.14974
																			1.14974
																			0.88915
																			0.88915
																			0.439209
																			0.439209
																			0.439209
																			0.652361
																			0.746785
																			0.426575
																			1.02491
																			0.72674
																			0.72674
																			0.721456
																			0.721456
																			0.345761
																			0.345761
																			0.686736
																			0.686736
																			1.00915
																			0.655204
																			0.655204
																			0.963715
																			1.22959
																			1.76821
																			1.69807
																			2.17772
																			1.06488
																			0.994297
																			0.281082
																			0.13062
																			1.02617
																			0.640511
																			0.627643
																			0.788557
																			3.25387
																			0.759874
																			0.6821
																			0.6821
																			0.6821
																			0.677443
																			0.677443
																			0.963715
																			1.2374
																			1.2374
																			0.303722
																			0.303722
																			0.905622
																			0.905622
																			0.300048
																			0.300048
																			2.0639
																			2.17772
																			0.630979
																			0.352437
																			0.515078
																			0.515078
																			0.515078
																			0.515078
																			0.833634
																			0.685168
																			0.88915
																			0.88915
																			0.439209
																			0.439209
																			0.439209
